# Supplementary material for: Implementation of Antibiotic Stewardship Improves the Quality of Blood Culture Diagnostics at an Intensive Care Unit of a University Hospital
Source: J Clin Med. 2022 Jun 25;11(13):3675. doi: 10.3390/jcm11133675 (PMC9267444; doi:10.3390/jcm11133675)
Supplement: Supplementary file 1 [file jcm-11-03675-s001.zip]

Archive with 1 entries (1 files):
- jcm-1786456-supplementary.pdf
